# Supplementary material for: Susceptibility of Ovine Bone Marrow-Derived Mesenchymal Stem Cell Spheroids to Scrapie Prion Infection
Source: Animals (Basel). 2023 Mar 13;13(6):1043. doi: 10.3390/ani13061043 (PMC10044354; doi:10.3390/ani13061043)
Supplement: Supplementary file 1 [file animals-13-01043-s001.zip]

Archive with 1 entries (1 files):
- animals-2184248-supplementary.pdf
